# Supplementary material for: Blood DNA methylation signatures of lifestyle exposures: tobacco and alcohol consumption
Source: Clin Epigenetics. 2022 Nov 28;14:155. doi: 10.1186/s13148-022-01376-7 (PMC9706852; doi:10.1186/s13148-022-01376-7)
Supplement: Supplementary file 1 — Additional file 1. Table 1 presents a list of the ICD-10 codes used to identify cause-specific mortality outcomes. Table 2 presents the SKIPOGH population characteristics stratified according to epigenetic data availability. Table 3 provides AUC values for the EpiTob and EpiAlc signatures in comparison with previously published signatures estimated using data from the LBC1921 and LBC1936 cohorts. [file 13148_2022_1376_MOESM1_ESM.xlsx]

## Sheet: Sup. Table 1
Supplementary Table 1. ICD-10 codes used for cause-specific mortality analyses
CVD code list obtained from: https://datacompass.lshtm.ac.uk/id/eprint/1117/
ICD-10 code	Description
C34	Lung-related mortality
G46	Cardiovascular-related mortality
G468	Cardiovascular-related mortality
I018	Cardiovascular-related mortality
I019	Cardiovascular-related mortality
I05	Cardiovascular-related mortality
I050	Cardiovascular-related mortality
I051	Cardiovascular-related mortality
I052	Cardiovascular-related mortality
I058	Cardiovascular-related mortality
I059	Cardiovascular-related mortality
I06	Cardiovascular-related mortality
I060	Cardiovascular-related mortality
I061	Cardiovascular-related mortality
I062	Cardiovascular-related mortality
I068	Cardiovascular-related mortality
I069	Cardiovascular-related mortality
I07	Cardiovascular-related mortality
I070	Cardiovascular-related mortality
I071	Cardiovascular-related mortality
I072	Cardiovascular-related mortality
I078	Cardiovascular-related mortality
I079	Cardiovascular-related mortality
I08	Cardiovascular-related mortality
I080	Cardiovascular-related mortality
I081	Cardiovascular-related mortality
I082	Cardiovascular-related mortality
I083	Cardiovascular-related mortality
I088	Cardiovascular-related mortality
I089	Cardiovascular-related mortality
I09	Cardiovascular-related mortality
I098	Cardiovascular-related mortality
I099	Cardiovascular-related mortality
I11	Cardiovascular-related mortality
I110	Cardiovascular-related mortality
I119	Cardiovascular-related mortality
I13	Cardiovascular-related mortality
I130	Cardiovascular-related mortality
I131	Cardiovascular-related mortality
I132	Cardiovascular-related mortality
I139	Cardiovascular-related mortality
I20	Cardiovascular-related mortality
I200	Cardiovascular-related mortality
I201	Cardiovascular-related mortality
I208	Cardiovascular-related mortality
I209	Cardiovascular-related mortality
I21	Cardiovascular-related mortality
I210	Cardiovascular-related mortality
I211	Cardiovascular-related mortality
I212	Cardiovascular-related mortality
I213	Cardiovascular-related mortality
I214	Cardiovascular-related mortality
I219	Cardiovascular-related mortality
I24	Cardiovascular-related mortality
I248	Cardiovascular-related mortality
I249	Cardiovascular-related mortality
I25	Cardiovascular-related mortality
I250	Cardiovascular-related mortality
I251	Cardiovascular-related mortality
I255	Cardiovascular-related mortality
I258	Cardiovascular-related mortality
I259	Cardiovascular-related mortality
I26	Cardiovascular-related mortality
I260	Cardiovascular-related mortality
I269	Cardiovascular-related mortality
I27	Cardiovascular-related mortality
I271	Cardiovascular-related mortality
I278	Cardiovascular-related mortality
I279	Cardiovascular-related mortality
I30	Cardiovascular-related mortality
I300	Cardiovascular-related mortality
I301	Cardiovascular-related mortality
I308	Cardiovascular-related mortality
I309	Cardiovascular-related mortality
I31	Cardiovascular-related mortality
I310	Cardiovascular-related mortality
I311	Cardiovascular-related mortality
I312	Cardiovascular-related mortality
I313	Cardiovascular-related mortality
I318	Cardiovascular-related mortality
I319	Cardiovascular-related mortality
I32	Cardiovascular-related mortality
I320	Cardiovascular-related mortality
I321	Cardiovascular-related mortality
I328	Cardiovascular-related mortality
I34	Cardiovascular-related mortality
I340	Cardiovascular-related mortality
I341	Cardiovascular-related mortality
I342	Cardiovascular-related mortality
I348	Cardiovascular-related mortality
I349	Cardiovascular-related mortality
I35	Cardiovascular-related mortality
I350	Cardiovascular-related mortality
I351	Cardiovascular-related mortality
I352	Cardiovascular-related mortality
I358	Cardiovascular-related mortality
I359	Cardiovascular-related mortality
I36	Cardiovascular-related mortality
I360	Cardiovascular-related mortality
I361	Cardiovascular-related mortality
I362	Cardiovascular-related mortality
I368	Cardiovascular-related mortality
I369	Cardiovascular-related mortality
I37	Cardiovascular-related mortality
I370	Cardiovascular-related mortality
I371	Cardiovascular-related mortality
I372	Cardiovascular-related mortality
I378	Cardiovascular-related mortality
I379	Cardiovascular-related mortality
I39	Cardiovascular-related mortality
I42	Cardiovascular-related mortality
I420	Cardiovascular-related mortality
I421	Cardiovascular-related mortality
I422	Cardiovascular-related mortality
I423	Cardiovascular-related mortality
I424	Cardiovascular-related mortality
I425	Cardiovascular-related mortality
I426	Cardiovascular-related mortality
I427	Cardiovascular-related mortality
I428	Cardiovascular-related mortality
I429	Cardiovascular-related mortality
I43	Cardiovascular-related mortality
I430	Cardiovascular-related mortality
I431	Cardiovascular-related mortality
I432	Cardiovascular-related mortality
I438	Cardiovascular-related mortality
I46	Cardiovascular-related mortality
I460	Cardiovascular-related mortality
I461	Cardiovascular-related mortality
I469	Cardiovascular-related mortality
I48	Cardiovascular-related mortality
I49	Cardiovascular-related mortality
I490	Cardiovascular-related mortality
I491	Cardiovascular-related mortality
I492	Cardiovascular-related mortality
I493	Cardiovascular-related mortality
I494	Cardiovascular-related mortality
I495	Cardiovascular-related mortality
I498	Cardiovascular-related mortality
I499	Cardiovascular-related mortality
I50	Cardiovascular-related mortality
I500	Cardiovascular-related mortality
I501	Cardiovascular-related mortality
I509	Cardiovascular-related mortality
I51	Cardiovascular-related mortality
I516	Cardiovascular-related mortality
I518	Cardiovascular-related mortality
I519	Cardiovascular-related mortality
I52	Cardiovascular-related mortality
I528	Cardiovascular-related mortality
I60	Cardiovascular-related mortality
I600	Cardiovascular-related mortality
I601	Cardiovascular-related mortality
I602	Cardiovascular-related mortality
I603	Cardiovascular-related mortality
I604	Cardiovascular-related mortality
I605	Cardiovascular-related mortality
I606	Cardiovascular-related mortality
I607	Cardiovascular-related mortality
I608	Cardiovascular-related mortality
I609	Cardiovascular-related mortality
I61	Cardiovascular-related mortality
I610	Cardiovascular-related mortality
I611	Cardiovascular-related mortality
I612	Cardiovascular-related mortality
I613	Cardiovascular-related mortality
I614	Cardiovascular-related mortality
I615	Cardiovascular-related mortality
I616	Cardiovascular-related mortality
I618	Cardiovascular-related mortality
I619	Cardiovascular-related mortality
I62	Cardiovascular-related mortality
I620	Cardiovascular-related mortality
I621	Cardiovascular-related mortality
I629	Cardiovascular-related mortality
I63	Cardiovascular-related mortality
I630	Cardiovascular-related mortality
I631	Cardiovascular-related mortality
I632	Cardiovascular-related mortality
I633	Cardiovascular-related mortality
I634	Cardiovascular-related mortality
I635	Cardiovascular-related mortality
I636	Cardiovascular-related mortality
I638	Cardiovascular-related mortality
I639	Cardiovascular-related mortality
I64	Cardiovascular-related mortality
I67	Cardiovascular-related mortality
I678	Cardiovascular-related mortality
I679	Cardiovascular-related mortality
I68	Cardiovascular-related mortality
I688	Cardiovascular-related mortality
I69	Cardiovascular-related mortality
I698	Cardiovascular-related mortality
I731	Cardiovascular-related mortality
I738	Cardiovascular-related mortality
I739	Cardiovascular-related mortality
I801	Cardiovascular-related mortality
I802	Cardiovascular-related mortality
I803	Cardiovascular-related mortality
I98	Cardiovascular-related mortality
I988	Cardiovascular-related mortality
P003	Cardiovascular-related mortality
Z035	Cardiovascular-related mortality

## Sheet: Sup. Table 2
Supplementary table 1. Descriptive table of SKIPOGH participants stratified by inclusion status
	No (N=309)	Yes (N=730)	p-value
Study center			< 0.001
Lausanne	78 (25.2%)	319 (43.7%)
Geneva	91 (29.4%)	300 (41.1%)
Bern	140 (45.3%)	111 (15.2%)
Sex			0.35
Female	171 (55.3%)	381 (52.2%)
Male	138 (44.7%)	349 (47.8%)
Age (years)			< 0.001
Mean (SD)	46.074 (20.186)	52.458 (15.445)
Q1, Q3	25.100, 62.100	41.225, 65.250
Body Mass Index (kg/m^2)			< 0.001
Mean (SD)	24.518 (4.502)	25.647 (4.630)
Q1, Q3	21.451, 26.315	22.273, 28.228
Smoking status			0.04
Current Smoker	75 (25.0%)	184 (25.6%)
Non-smoker	150 (50.0%)	305 (42.4%)
Past smoker	75 (25.0%)	231 (32.1%)
Smoked cigarettes/day1			0.25
Mean (SD)	8.586 (7.486)	9.978 (8.998)
Q1, Q3	2.000, 15.000	2.000, 15.000
Exposed to passive smoke2			0.01
No	159 (78.3%)	411 (86.5%)
Yes	44 (21.7%)	64 (13.5%)
Alcohol status			0.24
Heavy drinker	18 (6.1%)	69 (9.7%)
Moderate drinker	194 (65.5%)	432 (60.4%)
Past drinker	9 (3.0%)	22 (3.1%)
Never drinker	75 (25.3%)	192 (26.9%)
Alcohol unit(s) consumed per week, heavy drinkers			0.74
Mean (SD)	27.413 (13.631)	28.558 (12.644)
Q1, Q3	21.066, 28.372	19.252, 33.151
Alcohol unit(s) consumed per week, moderate drinkers			0.10
Mean (SD)	5.583 (4.696)	6.249 (4.747)
Q1, Q3	1.996, 7.036	2.549, 9.113
Notes: 1 Cigarette smoke exposure for current smokers only; 2 Passive exposure equates to any amount of exposure to tobacco smoke.

## Sheet: Sup. Table 3
Supplementary Table 2. AUC values for epigenetic signatures of tobacco and alcohol consumption in the LBC1936 and LBC1921 cohorts
	Epigenetic signatures of tobacco consumption				Epigenetic signatures of alcohol consumption
Cohort	EpiTob	methylationScore (Bollepalli et al)	smokingScore (Bollepalli et al)	cg05575921	EpiAlc	5 CpG-based signature (Liu et al)	144 CpG-based signature (Liu et al)
LBC1921	0.91	0.97	0.99	0.99	0.61	0.62	0.64
LBC1936	0.97	0.97	0.98	0.97	0.64	0.65	0.63
Notes: The EpiSmokEr and dnamalci packages were used to estimate previously published epigenetic signatures in the LBC1921 and LBC1936 cohorts.

## Sheet: Sup. Table 4
Table. Gene ontology - EpiTob
ONTOLOGY	TERM	N	DE	P.DE	FDR	SigGenesInSet
BP	G2/M transition of mitotic cell cycle	253	1	0.0409529	1	NDE1
BP	establishment of mitotic spindle orientation	30	1	0.00664556	1	NDE1
CC	chromosome, centromeric region	193	1	0.0262449	1	NDE1
CC	kinetochore	134	1	0.0166776	1	NDE1
CC	condensed chromosome kinetochore	103	1	0.0122197	1	NDE1
CC	condensed chromosome, centromeric region	119	1	0.0139327	1	NDE1
CC	condensed chromosome	217	1	0.0266288	1	NDE1
CC	spindle pole	164	1	0.0261963	1	NDE1
BP	action potential	137	1	0.0380826	1	CACNA1D
BP	positive regulation of neurotransmitter secretion	23	1	0.00760662	1	CACNA1D
BP	regulation of heart rate	103	1	0.0264397	1	CACNA1D
MF	nuclear receptor activity	52	1	0.0195469	1	AHRR
MF	voltage-gated calcium channel activity	44	1	0.016806	1	CACNA1D
MF	calcium channel activity	118	1	0.0364891	1	CACNA1D
CC	chromosome	1971	2	0.0436896	1	NDE1,AHRR
CC	kinesin complex	50	1	0.0136992	1	NDE1
CC	microtubule associated complex	158	1	0.031697	1	NDE1
CC	voltage-gated calcium channel complex	43	1	0.0176061	1	CACNA1D
BP	xenobiotic metabolic process	116	1	0.0139301	1	AHRR
BP	striated muscle contraction	175	1	0.0445127	1	CACNA1D
BP	microtubule nucleation	29	1	0.00733961	1	NDE1
BP	chromosome segregation	328	1	0.0416928	1	NDE1
BP	centrosome cycle	124	1	0.017524	1	NDE1
BP	mitotic centrosome separation	14	1	0.00161743	1	NDE1
BP	G protein-coupled receptor signaling pathway, coupled to cyclic nucleotide second messenger	260	1	0.0497562	1	CACNA1D
BP	adenylate cyclase-modulating G protein-coupled receptor signaling pathway	232	1	0.0472157	1	CACNA1D
BP	neuroblast proliferation	62	1	0.0201444	1	NDE1
BP	sensory perception of sound	150	1	0.0441385	1	CACNA1D
MF	cytoskeletal protein binding	972	2	0.0206066	1	NDE1,CACNA1D
MF	high voltage-gated calcium channel activity	10	1	0.0048407	1	CACNA1D
BP	response to xenobiotic stimulus	128	1	0.0161204	1	AHRR
BP	regulation of G2/M transition of mitotic cell cycle	199	1	0.033402	1	NDE1
BP	transport along microtubule	159	1	0.0357012	1	NDE1
MF	calcium ion transmembrane transporter activity	134	1	0.0434434	1	CACNA1D
BP	synaptic vesicle exocytosis	120	1	0.0348944	1	CACNA1D
BP	cerebral cortex development	115	1	0.0370396	1	NDE1
BP	membrane docking	179	1	0.0314582	1	NDE1
MF	voltage-gated cation channel activity	137	1	0.0463606	1	CACNA1D
BP	establishment of cell polarity	141	1	0.0451724	1	NDE1
CC	Z disc	127	1	0.0387961	1	CACNA1D
BP	actin filament-based movement	152	1	0.0473332	1	CACNA1D
CC	T-tubule	54	1	0.0176425	1	CACNA1D
MF	ankyrin binding	20	1	0.00936757	1	CACNA1D
BP	cytoskeleton-dependent intracellular transport	198	1	0.0468809	1	NDE1
BP	microtubule organizing center organization	134	1	0.0209352	1	NDE1
BP	microtubule polymerization or depolymerization	115	1	0.02702	1	NDE1
BP	regulation of cyclase activity	48	1	0.0133976	1	CACNA1D
BP	positive regulation of cyclase activity	22	1	0.00596545	1	CACNA1D
CC	spindle pole centrosome	15	1	0.00185393	1	NDE1
CC	I band	139	1	0.0403879	1	CACNA1D
CC	cell division site	71	1	0.0179449	1	NDE1
CC	cleavage furrow	53	1	0.0121356	1	NDE1
CC	calcium channel complex	67	1	0.0222522	1	CACNA1D
BP	establishment of mitotic spindle localization	35	1	0.00772979	1	NDE1
CC	sarcolemma	135	1	0.0451244	1	CACNA1D
CC	presynaptic membrane	156	1	0.0485917	1	CACNA1D
MF	actinin binding	36	1	0.0111263	1	CACNA1D
CC	non-membrane-bounded organelle	5507	3	0.0319175	1	NDE1,AHRR,CACNA1D
CC	intracellular non-membrane-bounded organelle	5498	3	0.0315911	1	NDE1,AHRR,CACNA1D
BP	regulation of potassium ion transport	105	1	0.0282049	1	CACNA1D
BP	cell cycle G2/M phase transition	272	1	0.0447511	1	NDE1
CC	synapse	1349	2	0.0460834	1	NDE1,CACNA1D
BP	regulation of adenylate cyclase activity	32	1	0.0105506	1	CACNA1D
BP	positive regulation of adenylate cyclase activity	9	1	0.00385713	1	CACNA1D
BP	positive regulation of exocytosis	90	1	0.0229506	1	CACNA1D
BP	microtubule polymerization	76	1	0.019105	1	NDE1
BP	regulation of neurotransmitter secretion	105	1	0.0276483	1	CACNA1D
BP	vesicle transport along microtubule	48	1	0.0138035	1	NDE1
CC	presynaptic active zone	76	1	0.0261208	1	CACNA1D
CC	presynaptic active zone membrane	31	1	0.00954886	1	CACNA1D
BP	chromosome localization	79	1	0.0119277	1	NDE1
BP	sensory perception of mechanical stimulus	170	1	0.0499832	1	CACNA1D
BP	establishment of spindle localization	45	1	0.0128591	1	NDE1
BP	establishment of spindle orientation	36	1	0.00947772	1	NDE1
BP	centrosome duplication	67	1	0.00970934	1	NDE1
BP	centrosome separation	15	1	0.00161743	1	NDE1
BP	establishment of chromosome localization	79	1	0.0119277	1	NDE1
BP	regulation of lyase activity	51	1	0.0124312	1	CACNA1D
BP	positive regulation of lyase activity	23	1	0.00564814	1	CACNA1D
MF	alpha-actinin binding	27	1	0.00946843	1	CACNA1D
BP	regulation of neurotransmitter transport	119	1	0.0316698	1	CACNA1D
BP	positive regulation of neurotransmitter transport	28	1	0.00967316	1	CACNA1D
BP	centrosome localization	30	1	0.00758276	1	NDE1
BP	establishment of vesicle localization	209	1	0.0444767	1	NDE1
BP	spindle localization	50	1	0.0129045	1	NDE1
BP	membrane depolarization	91	1	0.0262729	1	CACNA1D
BP	positive regulation of calcium ion transport	121	1	0.0247694	1	CACNA1D
BP	cardiac muscle contraction	139	1	0.0368467	1	CACNA1D
BP	regulation of membrane repolarization	37	1	0.00988058	1	CACNA1D
BP	regulation of atrial cardiac muscle cell membrane repolarization	8	1	0.00267474	1	CACNA1D
BP	cardiac conduction	147	1	0.0441047	1	CACNA1D
BP	neural precursor cell proliferation	154	1	0.0456995	1	NDE1
BP	microtubule organizing center localization	31	1	0.00758276	1	NDE1
BP	neuron cellular homeostasis	34	1	0.00817158	1	CACNA1D
BP	actin-mediated cell contraction	122	1	0.035628	1	CACNA1D
BP	calcium ion import	82	1	0.0238285	1	CACNA1D
BP	cellular response to xenobiotic stimulus	121	1	0.0152217	1	AHRR
BP	stem cell proliferation	128	1	0.0369468	1	NDE1
BP	organelle transport along microtubule	83	1	0.0231011	1	NDE1
MF	divalent inorganic cation transmembrane transporter activity	162	1	0.0471388	1	CACNA1D
BP	cardiac muscle cell action potential	74	1	0.024139	1	CACNA1D
BP	cardiac muscle cell action potential involved in contraction	55	1	0.0182082	1	CACNA1D
BP	cardiac muscle cell contraction	73	1	0.0252324	1	CACNA1D
MF	voltage-gated calcium channel activity involved in cardiac muscle cell action potential	5	1	0.00388105	1	CACNA1D
BP	membrane repolarization	48	1	0.0129807	1	CACNA1D
BP	membrane depolarization during action potential	37	1	0.0132208	1	CACNA1D
BP	membrane depolarization during cardiac muscle cell action potential	23	1	0.00947161	1	CACNA1D
BP	SA node cell action potential	9	1	0.00422076	1	CACNA1D
BP	SA node cell to atrial cardiac muscle cell signaling	9	1	0.00422076	1	CACNA1D
BP	cell-cell signaling involved in cardiac conduction	32	1	0.0109743	1	CACNA1D
BP	membrane depolarization during SA node cell action potential	5	1	0.00345057	1	CACNA1D
MF	voltage-gated calcium channel activity involved SA node cell action potential	2	1	0.00154304	1	CACNA1D
BP	cell communication involved in cardiac conduction	56	1	0.017457	1	CACNA1D
BP	SA node cell to atrial cardiac muscle cell communication	10	1	0.00440009	1	CACNA1D
BP	regulation of heart rate by cardiac conduction	38	1	0.0145042	1	CACNA1D
CC	ribbon synapse	11	1	0.0045487	1	CACNA1D
BP	ciliary basal body-plasma membrane docking	94	1	0.0140688	1	NDE1
MF	ligand-activated transcription factor activity	52	1	0.0195469	1	AHRR
CC	plasma membrane region	1229	2	0.0311754	1	NDE1,CACNA1D
CC	cochlear hair cell ribbon synapse	1	1	0.000726592	1	CACNA1D
CC	chromosomal region	345	1	0.0425343	1	NDE1
BP	regulation of synaptic vesicle cycle	113	1	0.0346452	1	CACNA1D
CC	intrinsic component of presynaptic membrane	83	1	0.024246	1	CACNA1D
CC	intrinsic component of presynaptic active zone membrane	19	1	0.0060554	1	CACNA1D
CC	integral component of presynaptic membrane	74	1	0.0219165	1	CACNA1D
CC	integral component of presynaptic active zone membrane	15	1	0.00468494	1	CACNA1D
CC	supramolecular complex	1280	2	0.0190843	1	NDE1,CACNA1D
CC	supramolecular polymer	970	2	0.0130709	1	NDE1,CACNA1D
BP	microtubule-based transport	187	1	0.0385759	1	NDE1
BP	presynaptic modulation of chemical synaptic transmission	15	1	0.00639571	1	CACNA1D
CC	intrinsic component of synaptic membrane	166	1	0.0498833	1	CACNA1D
BP	regulation of presynaptic cytosolic calcium ion concentration	17	1	0.00389004	1	CACNA1D
MF	voltage-gated calcium channel activity involved in regulation of cytosolic calcium levels	7	1	0.00260184	1	CACNA1D
CC	supramolecular fiber	962	2	0.0128619	1	NDE1,CACNA1D
BP	vesicle cytoskeletal trafficking	74	1	0.0211418	1	NDE1
BP	positive regulation of presynaptic cytosolic calcium concentration	4	1	0.00236071	1	CACNA1D
BP	cardiac muscle cell membrane repolarization	40	1	0.0111393	1	CACNA1D
BP	regulation of cardiac muscle cell membrane repolarization	30	1	0.00814537	1	CACNA1D
BP	atrial cardiac muscle cell membrane repolarization	11	1	0.00382722	1	CACNA1D
MF	voltage-gated calcium channel activity involved in regulation of presynaptic cytosolic calcium levels	7	1	0.00260184	1	CACNA1D
MF	voltage-gated calcium channel activity involved in positive regulation of presynaptic cytosolic calcium levels	4	1	0.00236071	1	CACNA1D
CC	integral component of synaptic membrane	154	1	0.0472697	1	CACNA1D
BP	induction of synaptic vesicle exocytosis by positive regulation of presynaptic cytosolic calcium ion concentration	4	1	0.00236071	1	CACNA1D
BP	mitotic nuclear division	286	1	0.0438565	1	NDE1
BP	organelle localization by membrane tethering	170	1	0.0301296	1	NDE1
BP	regulation of potassium ion transmembrane transporter activity	64	1	0.0136445	1	CACNA1D
BP	regulation of potassium ion transmembrane transport	89	1	0.0241943	1	CACNA1D
BP	regulation of cell cycle G2/M phase transition	216	1	0.0361232	1	NDE1
BP	microtubule cytoskeleton organization involved in mitosis	144	1	0.0224828	1	NDE1
BP	regulation of regulated secretory pathway	160	1	0.0404844	1	CACNA1D
BP	positive regulation of regulated secretory pathway	55	1	0.0142897	1	CACNA1D
CC	L-type voltage-gated calcium channel complex	12	1	0.00490564	1	CACNA1D
BP	regulation of synaptic vesicle exocytosis	79	1	0.0207193	1	CACNA1D
BP	positive regulation of synaptic vesicle exocytosis	12	1	0.00512934	1	CACNA1D
BP	regulation of microtubule motor activity	11	1	0.00260477	1	NDE1

## Sheet: Sup.Table 5
Table. Gene ontology - EpiAlc
ONTOLOGY	TERM	N	DE	P.DE	FDR	SigGenesInSet
BP	cellular ketone metabolic process	257	1	0.039492	1	SLC7A11
BP	homeostasis of number of cells	255	1	0.0468242	1	SLC7A11
BP	organic hydroxy compound biosynthetic process	255	1	0.0449213	1	SLC7A11
BP	response to toxic substance	246	1	0.038555	1	SLC7A11
MF	secondary active transmembrane transporter activity	232	1	0.0440809	1	SLC7A11
MF	organic anion transmembrane transporter activity	229	1	0.0409002	1	SLC7A11
MF	active ion transmembrane transporter activity	226	1	0.0424437	1	SLC7A11
BP	negative regulation of neuron death	211	1	0.0438029	1	SLC7A11
BP	alpha-amino acid metabolic process	199	1	0.0313017	1	SLC7A11
BP	regulation of chromatin organization	194	1	0.0359837	1	JDP2
BP	regulation of protein localization to membrane	194	1	0.0429452	1	SLC7A11
BP	cellular modified amino acid metabolic process	187	1	0.0276903	1	SLC7A11
BP	sulfur compound biosynthetic process	187	1	0.0342317	1	SLC7A11
BP	regulation of cellular ketone metabolic process	186	1	0.0305752	1	SLC7A11
BP	respiratory tube development	181	1	0.046434	1	SLC7A11
BP	positive regulation of chromosome organization	181	1	0.0342743	1	JDP2
BP	appendage development	180	1	0.0495185	1	SLC7A11
BP	limb development	180	1	0.0495185	1	SLC7A11
BP	lung development	177	1	0.0453263	1	SLC7A11
BP	postsynapse organization	169	1	0.045346	1	SLC7A11
MF	organic acid transmembrane transporter activity	161	1	0.0298155	1	SLC7A11
MF	carboxylic acid transmembrane transporter activity	160	1	0.0294204	1	SLC7A11
BP	platelet activation	158	1	0.0355742	1	SLC7A11
BP	import across plasma membrane	156	1	0.0344301	1	SLC7A11
BP	amino acid transport	155	1	0.0330517	1	SLC7A11
CC	cluster of actin-based cell projections	155	1	0.0327033	1	SLC7A11
BP	myeloid cell homeostasis	154	1	0.0322146	1	SLC7A11
BP	organic acid transmembrane transport	150	1	0.0303458	1	SLC7A11
BP	carboxylic acid transmembrane transport	149	1	0.0299509	1	SLC7A11
BP	regulation of histone modification	148	1	0.0311876	1	JDP2
BP	learning	145	1	0.0383655	1	SLC7A11
BP	regulation of fat cell differentiation	142	1	0.0307278	1	JDP2
BP	amine metabolic process	139	1	0.0197544	1	SLC7A11
BP	adult behavior	135	1	0.0334473	1	SLC7A11
BP	cellular amine metabolic process	130	1	0.0190622	1	SLC7A11
BP	macromolecule deacylation	111	1	0.0234683	1	JDP2
BP	phenol-containing compound metabolic process	109	1	0.0204575	1	SLC7A11
BP	protein deacylation	107	1	0.0226531	1	JDP2
BP	leukocyte apoptotic process	106	1	0.0160616	1	SLC7A11
BP	positive regulation of chromatin organization	106	1	0.0207727	1	JDP2
BP	regulation of postsynapse organization	105	1	0.0264456	1	SLC7A11
CC	brush border	103	1	0.0229997	1	SLC7A11
BP	regulation of response to oxidative stress	100	1	0.016932	1	SLC7A11
BP	dicarboxylic acid transport	98	1	0.0214775	1	SLC7A11
BP	protein deacetylation	97	1	0.0215453	1	JDP2
BP	cell death in response to oxidative stress	97	1	0.0155724	1	SLC7A11
BP	dicarboxylic acid metabolic process	96	1	0.0148768	1	SLC7A11
BP	localization within membrane	95	1	0.0210987	1	SLC7A11
BP	amino acid transmembrane transport	92	1	0.0187472	1	SLC7A11
BP	positive regulation of histone modification	92	1	0.0184284	1	JDP2
BP	regulation of cellular response to oxidative stress	91	1	0.0146856	1	SLC7A11
BP	leukocyte homeostasis	86	1	0.0122314	1	SLC7A11
BP	homotypic cell-cell adhesion	85	1	0.020065	1	SLC7A11
CC	rough endoplasmic reticulum	84	1	0.0135949	1	SLC7A11
BP	regulation of leukocyte apoptotic process	84	1	0.0127728	1	SLC7A11
BP	lens development in camera-type eye	82	1	0.0184538	1	SLC7A11
MF	amino acid transmembrane transporter activity	82	1	0.0176223	1	SLC7A11
BP	regulation of cellular amine metabolic process	81	1	0.0126663	1	SLC7A11
MF	antiporter activity	80	1	0.0150608	1	SLC7A11
BP	histone deacetylation	79	1	0.0177207	1	JDP2
BP	regulation of oxidative stress-induced cell death	77	1	0.0117505	1	SLC7A11
BP	associative learning	76	1	0.0195027	1	SLC7A11
BP	glutamine family amino acid metabolic process	74	1	0.0127569	1	SLC7A11
BP	L-amino acid transport	73	1	0.0148895	1	SLC7A11
BP	pigment metabolic process	72	1	0.00915489	1	SLC7A11
BP	acidic amino acid transport	71	1	0.0167257	1	SLC7A11
BP	regulation of cellular amino acid metabolic process	63	1	0.00801965	1	SLC7A11
BP	anion homeostasis	62	1	0.0120144	1	SLC7A11
BP	platelet aggregation	62	1	0.0144249	1	SLC7A11
BP	L-alpha-amino acid transmembrane transport	62	1	0.0125797	1	SLC7A11
BP	negative regulation of response to oxidative stress	60	1	0.00971601	1	SLC7A11
MF	L-amino acid transmembrane transporter activity	59	1	0.0127581	1	SLC7A11
CC	brush border membrane	58	1	0.0112019	1	SLC7A11
BP	negative regulation of cellular response to oxidative stress	58	1	0.00899902	1	SLC7A11
BP	negative regulation of oxidative stress-induced cell death	58	1	0.00899902	1	SLC7A11
BP	secondary metabolic process	57	1	0.00885273	1	SLC7A11
BP	pigment biosynthetic process	57	1	0.00783852	1	SLC7A11
BP	receptor clustering	56	1	0.0139415	1	SLC7A11
BP	visual behavior	53	1	0.0131202	1	SLC7A11
BP	negative regulation of fat cell differentiation	53	1	0.0125599	1	JDP2
BP	glutathione metabolic process	52	1	0.007037	1	SLC7A11
BP	sulfur compound transport	49	1	0.00984688	1	SLC7A11
BP	cellular modified amino acid biosynthetic process	48	1	0.00932816	1	SLC7A11
BP	visual learning	47	1	0.0119418	1	SLC7A11
BP	amino acid import	45	1	0.0102572	1	SLC7A11
BP	phenol-containing compound biosynthetic process	45	1	0.00856426	1	SLC7A11
BP	regulation of protein deacetylation	45	1	0.00991579	1	JDP2
BP	response to nicotine	43	1	0.0106823	1	SLC7A11
MF	sulfur compound transmembrane transporter activity	42	1	0.00793414	1	SLC7A11
BP	postsynaptic membrane organization	41	1	0.0101404	1	SLC7A11
BP	lung alveolus development	41	1	0.0101631	1	SLC7A11
BP	amino acid import across plasma membrane	41	1	0.00903241	1	SLC7A11
BP	sulfur amino acid metabolic process	39	1	0.00704543	1	SLC7A11
MF	dicarboxylic acid transmembrane transporter activity	39	1	0.00849378	1	SLC7A11
BP	serine family amino acid metabolic process	38	1	0.00485849	1	SLC7A11
BP	lens fiber cell differentiation	35	1	0.0093925	1	SLC7A11
MF	neutral amino acid transmembrane transporter activity	34	1	0.00746174	1	SLC7A11
CC	glial cell projection	34	1	0.00837342	1	SLC7A11
BP	glutamate metabolic process	33	1	0.00603762	1	SLC7A11
BP	myeloid cell apoptotic process	33	1	0.00493334	1	SLC7A11
BP	ventricular system development	31	1	0.00770107	1	SLC7A11
BP	neuron death in response to oxidative stress	30	1	0.00541583	1	SLC7A11
BP	regulation of histone deacetylation	29	1	0.0064386	1	JDP2
BP	regulation of myeloid cell apoptotic process	29	1	0.00490121	1	SLC7A11
MF	anion:anion antiporter activity	27	1	0.00506411	1	SLC7A11
BP	modified amino acid transport	27	1	0.00544321	1	SLC7A11
MF	solute:anion antiporter activity	27	1	0.00506411	1	SLC7A11
BP	regulation of oxidative stress-induced neuron death	27	1	0.00505435	1	SLC7A11
BP	subpallium development	24	1	0.00567757	1	SLC7A11
BP	secondary metabolite biosynthetic process	24	1	0.00396784	1	SLC7A11
BP	melanin metabolic process	23	1	0.00439065	1	SLC7A11
BP	L-glutamate transmembrane transport	23	1	0.00473018	1	SLC7A11
BP	inflammatory cell apoptotic process	22	1	0.00297429	1	SLC7A11
BP	melanin biosynthetic process	22	1	0.00396784	1	SLC7A11
BP	positive regulation of protein deacetylation	21	1	0.00539822	1	JDP2
BP	negative regulation of oxidative stress-induced neuron death	21	1	0.00419917	1	SLC7A11
MF	modified amino acid transmembrane transporter activity	20	1	0.00440187	1	SLC7A11
BP	nonribosomal peptide biosynthetic process	19	1	0.00351386	1	SLC7A11
CC	astrocyte projection	19	1	0.00479562	1	SLC7A11
BP	striatum development	18	1	0.00396333	1	SLC7A11
BP	glutathione biosynthetic process	17	1	0.0033796	1	SLC7A11
BP	positive regulation of histone deacetylation	17	1	0.00501987	1	JDP2
BP	neutrophil homeostasis	16	1	0.00295638	1	SLC7A11
MF	acidic amino acid transmembrane transporter activity	16	1	0.00368649	1	SLC7A11
MF	L-glutamate transmembrane transporter activity	14	1	0.00296843	1	SLC7A11
BP	regulation of sulfur metabolic process	14	1	0.00212018	1	SLC7A11
BP	response to redox state	14	1	0.00254913	1	SLC7A11
BP	L-glutamate import	14	1	0.00289621	1	SLC7A11
BP	regulation of postsynaptic membrane organization	14	1	0.00281166	1	SLC7A11
BP	neurotransmitter-gated ion channel clustering	13	1	0.00368609	1	SLC7A11
BP	L-glutamate import across plasma membrane	13	1	0.00252508	1	SLC7A11
BP	regulation of receptor clustering	12	1	0.00270919	1	SLC7A11
BP	cysteine metabolic process	11	1	0.00178641	1	SLC7A11
BP	oligopeptide transport	11	1	0.00197067	1	SLC7A11
BP	regulation of secondary metabolic process	11	1	0.00226264	1	SLC7A11
BP	regulation of melanin biosynthetic process	11	1	0.00226264	1	SLC7A11
BP	regulation of secondary metabolite biosynthetic process	11	1	0.00226264	1	SLC7A11
BP	oligopeptide transmembrane transport	9	1	0.00127027	1	SLC7A11
BP	AMPA glutamate receptor clustering	9	1	0.00264683	1	SLC7A11
BP	glutamate receptor clustering	9	1	0.00264683	1	SLC7A11
BP	regulation of glutamine family amino acid metabolic process	8	1	0.00112419	1	SLC7A11
BP	neutrophil apoptotic process	8	1	0.00105424	1	SLC7A11
MF	sulfur amino acid transmembrane transporter activity	7	1	0.000956926	1	SLC7A11
BP	regulation of neutrophil apoptotic process	7	1	0.00105424	1	SLC7A11
BP	tripeptide transport	6	1	0.00137178	1	SLC7A11
BP	glutathione transport	5	1	0.00120904	1	SLC7A11
BP	dipeptide transmembrane transport	5	1	0.000510328	1	SLC7A11
BP	tripeptide transmembrane transport	5	1	0.00108689	1	SLC7A11
BP	dipeptide transport	5	1	0.000510328	1	SLC7A11
BP	amino acid homeostasis	5	1	0.000871383	1	SLC7A11
BP	regulation of glutamate receptor clustering	5	1	0.00137983	1	SLC7A11
BP	regulation of AMPA glutamate receptor clustering	5	1	0.00137983	1	SLC7A11
BP	glutathione transmembrane transport	4	1	0.000924116	1	SLC7A11
BP	glutamate homeostasis	4	1	0.000716502	1	SLC7A11
BP	regulation of sulfur amino acid metabolic process	3	1	0.000714251	1	SLC7A11
BP	oligopeptide import across plasma membrane	3	1	0.000341072	1	SLC7A11
BP	dipeptide import across plasma membrane	3	1	0.000341072	1	SLC7A11
BP	regulation of glutamate metabolic process	3	1	0.000555322	1	SLC7A11
BP	regulation of glutathione biosynthetic process	2	1	0.000536209	1	SLC7A11
MF	neutral L-amino acid secondary active transmembrane transporter activity	1	1	0.000178218	0.810928	SLC7A11
MF	cystine:glutamate antiporter activity	1	1	0.000178218	0.810928	SLC7A11
MF	cystine secondary active transmembrane transporter activity	1	1	0.000178218	0.810928	SLC7A11
BP	regulation of cysteine metabolic process	1	1	0.000178218	0.810928	SLC7A11
MF	sulfur-containing amino acid secondary active transmembrane transporter activity	1	1	0.000178218	0.810928	SLC7A11
